# Supplementary material for: Mutations in Epigenetic Regulation Genes Are a Major Cause of Overgrowth with Intellectual Disability
Source: Am J Hum Genet. 2017 May 4;100(5):725–36. doi: 10.1016/j.ajhg.2017.03.010 (PMC5420355; doi:10.1016/j.ajhg.2017.03.010)
Supplement: Table S1. Summary Molecular and Phenotypic Data from 710 Individuals with OGID [file mmc2.xlsx]

## Sheet: Supplementary Table 1
Table S1. Summary molecular and phenotypic data from 710 individuals with OGID.
StudyID	Trio analysed	Gene	Pathogenic mutation	Inheritance (affection status of parent)	Method used to identify mutation	Overgrowth category	Intellectual disability	Childhood Cancer	Age at last update/yrs	Previously published (PMID)
COG0001	yes	NSD1	Exon 1-2 deletion	de novo	MLPA	head only	moderate		7	yes (15942875)
COG0003	yes	NSD1	Exon 1-2 deletion	de novo	MLPA	unspecified	mild		8	yes (15942875)
COG0005	yes	NSD1	c.6014G>A_p.Arg2005Gln	de novo	Sanger	head only	moderate		15	yes (15942875)
COG0007	yes	NSD1	c.4192+1G>T	de novo	WES	head+height	severe		3
COG0011	yes	NSD1	c.4225_4226insGGTTCACGCCATTCTC	de novo	Sanger	unspecified	unspecified		15	yes (15942875)
COG0014	yes	NSD1	c.1171delC	de novo	Sanger	head+height	moderate		24	yes (15942875)
COG0015	yes	NSD1	c.6429C>G_p.His2143Gln	de novo	Sanger	head+height	moderate		19	yes (15942875)
COG0017	yes	NSD1	c.6431_6432insCCAAAAGTTTACCACGC	de novo	Sanger	unspecified	mild		36	yes (15942875)
COG0021	yes	NSD1	c.4417C>T_p.Arg1473X	de novo	Sanger	head+height	severe		24	yes (15942875)
COG0022	yes	NSD1	c.1810C>T_p.Arg604X	de novo	Sanger	height only	mild		22	yes (15942875)
COG0024	yes	NSD1	c.4847A>T_p.His1616Lys	de novo	Sanger	head+height	mild		19	yes (15942875)
COG0025	yes	NSD1	microdeletion	de novo	MLPA	unspecified	unspecified		14	yes (15942875)
COG0027	yes	NSD1	c.6050G>A_p.Arg2017Trp	de novo	Sanger	head+height	mild		17.5	yes (15942875)
COG0028	yes	NSD1	c.5861G>A_p.Trp1954X	de novo	Sanger	head only	mild		24.5	yes (15942875)
COG0029	yes	NSD1	c.6302delA	de novo	Sanger	unspecified	mild		26	yes (15942875)
COG0030	yes	NSD1	c.5744_5745insT	de novo	Sanger	height only	severe		30	yes (15942875)
COG0031	yes	NSD1	c.4910T>C_p.Lys1637Pro	de novo	Sanger	head+height	mild		19.5	yes (15942875)
COG0062	yes	NSD1	c.6548G>C_p.Cys2183Ser	de novo	Sanger	head+height	mild		24	yes (15942875)
COG0063	yes	NSD1	c.5332C>T_p.Arg1778X	de novo	Sanger	height only	moderate		16	yes (15942875)
COG0064	yes	NSD1	microdeletion	de novo	MLPA	unspecified	unspecified		13	yes (15942875)
COG0066	yes	NSD1	c.5008_5009insG	de novo	Sanger	head+height	mild		12	yes (15942875)
COG0067	yes	NSD1	c.3383_3384delCT	de novo	Sanger	head+height	moderate		9	yes (15942875)
COG0069	yes	NSD1	c.2576_2577delAT	de novo	Sanger	head+height	mild		1.8	yes (15942875)
COG0070	yes	NSD1	microdeletion	de novo	MLPA	head+height	severe		5	yes (15942875)
COG0072	yes	NSD1	c.5304-1G>C	de novo	Sanger	height only	severe		18	yes (15942875)
COG0073	yes	NSD1	c.3549_3550insT	de novo	Sanger	unspecified	severe		8	yes (15942875)
COG0074	yes	NSD1	c.2323C>T_p.Gln775X	de novo	Sanger	head+height	moderate		4	yes (15942875)
COG0088	yes	NSD1	c.1831C>T_p.Arg611X	de novo	Sanger	head only	mild		23	yes (15942875)
COG0090	yes	NSD1	c.3067C>T_p.Arg1023X	de novo	Sanger	head+height	mild		12	yes (15942875)
COG0092	yes	NSD1	c.1306_1307insTG	de novo	Sanger	unspecified	moderate		9	yes (15942875)
COG0093	yes	NSD1	c.5989T>C_p.Tyr1997His	de novo	WES	unspecified	unspecified		5
COG0094	yes	NSD1	c.1730_1731insAC	de novo	Sanger	head+height	mild		30	yes (15942875)
COG0097	yes	NSD1	c.2808C>A_p.Tyr936X	de novo	Sanger	height only	moderate		11	yes (15942875)
COG0102	yes	NSD1	c.6050G>A_p.Arg2017Trp	de novo	Sanger	head+height	moderate		5	yes (15942875)
COG0103	yes	NSD1	c.5431C>T_p.Arg1811X	de novo	Sanger	head+height	mild		3	yes (15942875)
COG0106	yes	NSD1	c.1727delA	de novo	Sanger	head only	moderate		24	yes (15942875)
COG0107	yes	NSD1	c.6559C>T_p.Arg2187X	de novo	Sanger	head+height	mild		19	yes (15942875)
COG0112	yes	NSD1	c.6521_6523delTCT_p.Phe2174del	de novo	Sanger	head+height	mild		12	yes (15942875)
COG0113	yes	NSD1	c.6230G>A_p.Cys2077Tyr	de novo	Sanger	head+height	mild		18	yes (15942875)
COG0125	yes	NSD1	c.3958C>T_p.Arg1320X	de novo	Sanger	head+height	moderate		7	yes (15942875)
COG0131	yes	NSD1	c.5740C>T_p.Arg1914Cys	de novo	Sanger	unspecified	moderate		4	yes (15942875)
COG0133	yes	NSD1	c.3214C>T_p.Arg1072X	de novo	Sanger	unspecified	severe		18	yes (15942875)
COG0134	yes	NSD1	c.4378+3_4378+6delGAGT	de novo	Sanger	head only	moderate		11	yes (15942875)
COG0138	yes	NSD1	c.6424T>A_p.Tyr2142Asn	de novo	Sanger	unspecified	mild		16	yes (15942875)
COG0139	yes	NSD1	c.6024delT	de novo	Sanger	height only	moderate		20	yes (15942875)
COG0151	yes	NSD1	Exon 5 deletion	de novo	MLPA	unspecified	moderate		4.5	yes (15942875)
COG0154	yes	NSD1	c.1810C>T_p.Arg604X	de novo	Sanger	unspecified	severe		5	yes (15942875)
COG0170	yes	NSD1	c.3955delG	de novo	Sanger	head+height	mild		9	yes (15942875)
COG0172	yes	NSD1	microdeletion	de novo	MLPA	head only	severe		0.9	yes (15942875)
COG0217	yes	NSD1	c.5990A>C_p.Tyr1997Ser	de novo	Sanger	height only	mild		4	yes (15942875)
COG0223	yes	NSD1	c.1831C>T_p.Arg611X	de novo	Sanger	head+height	moderate		34	yes (15942875)
COG0227	yes	NSD1	c.4378+3_4378+6delGAGT	de novo	Sanger	head only	moderate		23	yes (15942875)
COG0233	yes	NSD1	c.5990A>C_p.Tyr1997Ser	de novo	Sanger	head+height	moderate		5	yes (15942875)
COG0238	yes	NSD1	c.5477_5478insA	de novo	Sanger	unspecified	mild		33	yes (15942875)
COG0251	yes	NSD1	c.5431C>T_p.Arg1811X	de novo	Sanger	head+height	moderate		21	yes (15942875)
COG0254	yes	NSD1	c.3464_3465delTG	de novo	Sanger	height only	mild		18	yes (15942875)
COG0255	yes	NSD1	c.4623_4624insTC	de novo	Sanger	unspecified	unspecified		18	yes (15942875)
COG0261	yes	NSD1	c.6490T>C_p.Cys2164Arg	de novo	Sanger	head+height	mild		5	yes (15942875)
COG0265	yes	NSD1	c.6596delG	de novo	Sanger	unspecified	moderate		3	yes (15942875)
COG0280	yes	NSD1	Exon 22 deletion	de novo	MLPA	head+height	mild		11	yes (15942875)
COG0281	yes	NSD1	c.5296C>T_p.Arg1766X	de novo	Sanger	head+height	severe		12	yes (15942875)
COG0282	yes	NSD1	c.4576delC	de novo	Sanger	unspecified	unspecified		2	yes (15942875)
COG0288	yes	NSD1	c.5279_5282delTCTG	de novo	Sanger	height only	mild		1.4	yes (15942875)
COG0289	yes	NSD1	c.4670_4671insT	de novo	Sanger	head+height	moderate		1.4	yes (15942875)
COG0295	yes	NSD1	c.3958C>T_p.Arg1320X	de novo	Sanger	height only	severe		3	yes (15942875)
COG0300	yes	NSD1	c.2386_2389delGAAA	de novo	Sanger	head+height	severe		3	yes (15942875)
COG0308	yes	NSD1	c.6049C>T_p.Arg2017Trp	de novo	Sanger	head+height	mild		30	yes (15942875)
COG0313	yes	NSD1	c.6562_6567delinsA	de novo	Sanger	head+height	mild		3	yes (15942875)
COG0314	yes	NSD1	c.6079T>C_p.Cys2027Arg	de novo	Sanger	head+height	moderate		4	yes (15942875)
COG0317	yes	NSD1	c.5685C>G_p.Cys1895Trp	de novo	Sanger	head+height	unspecified		4	yes (15942875)
COG0321	yes	NSD1	c.5431C>T_p.Arg1811X	de novo	Sanger	unspecified	mild		13	yes (15942875)
COG0323	yes	NSD1	c.6013C>T_p.Arg2005X	de novo	Sanger	height only	unspecified		7	yes (15942875)
COG0325	yes	NSD1	c.6491G>A_p.Cys2164Tyr	de novo	Sanger	height only	moderate		6	yes (15942875)
COG0339	yes	NSD1	c.5920G>A_p.Glu1974Lys	de novo	WES, Sanger	head+height	moderate		13
COG0340	yes	NSD1	microdeletion	de novo	MLPA	head only	severe		5	yes (15942875)
COG0348	yes	NSD1	c.4370_4371delTT	de novo	Sanger	head only	moderate		6	yes (15942875)
COG0356	yes	NSD1	c.4831T>A_p.Cys1611Ser	de novo	Sanger	head+height	severe		2	yes (15942875)
COG0358	yes	NSD1	c.6485A>G_p.His2162Arg	de novo	Sanger	unspecified	moderate		3	yes (15942875)
COG0361	yes	NSD1	c.5766_5767insCC	de novo	Sanger	unspecified	mild		0.4	yes (15942875)
COG0394	yes	NSD1	c.3806C>G_p.Ser1269X	de novo	Sanger	head+height	mild		1	yes (15942875)
COG0397	yes	NSD1	c.1363_1364insA	de novo	Sanger	head+height	mild		1.5	yes (15942875)
COG0413	yes	NSD1	c.2049_2053del5	de novo	WES, Sanger	head+height	mild		1
COG0449	yes	NSD1	c.5689T>G_p.Cys1897Gly	de novo	Sanger	unspecified	moderate		7	yes (15942875)
COG0450	yes	NSD1	microdeletion	de novo	MLPA	unspecified	severe		3	yes (15942875)
COG0455	yes	NSD1	c.5279_5282delTCTG	de novo	Sanger	height only	mild		1.5	yes (15942875)
COG0458	yes	NSD1	c.5950C>T_p.Arg1984X	de novo	Sanger	head+height	unspecified		2	yes (15942875)
COG0512	yes	NSD1	microdeletion	de novo	MLPA	unspecified	severe		24	yes (15942875)
COG0532	yes	NSD1	microdeletion	de novo	MLPA	unspecified	moderate		13	yes (15942875)
COG0545	yes	NSD1	c.5938_5940delGAA_p.Glu1980del	de novo	Sanger	unspecified	unspecified		4
COG0547	yes	NSD1	microdeletion	de novo	MLPA	head+height	mild		0.4	yes (15942875)
COG0567	yes	NSD1	Exon 1-2 deletion	de novo	MLPA	head+height	mild		1.3	yes (15942875)
COG0569	yes	NSD1	c.5885T>C_p.Ile1962Thr	de novo	Sanger	head only	moderate		1.8
COG0621	yes	NSD1	c.2859_2860insT	de novo	Sanger	unspecified	mild		22
COG0622	yes	NSD1	c.4192+1G>A	de novo	WES	unspecified	unspecified		32
COG0625	yes	NSD1	c.4913A>G_p.His1638Arg	de novo	Sanger	head only	unspecified		0.5
COG0635	yes	NSD1	microdeletion	de novo	MLPA	unspecified	moderate		3
COG0646	yes	NSD1	c.6013C>T_p.Arg2005X	de novo	Sanger	head+height	moderate		2
COG0658	yes	NSD1	c.5098C>T_p.Arg1700X	de novo	Sanger	height only	moderate		2
COG0660	yes	NSD1	c.4171G>T_p.Glu1391X	de novo	WES	height only	mild		1
COG0693	yes	NSD1	c.4778G>A_p.Cys1593Tyr	de novo	Sanger	unspecified	unspecified		1
COG0722	yes	NSD1	c.4072C>T_p.Gln1358X	de novo	Sanger	height only	mild		1.1
COG0725	yes	NSD1	c.3383_3384delCT	de novo	Sanger	head+height	mild		10
COG0726	yes	NSD1	c.5860T>G_p.Trp1954Gly	de novo	WES	head+height	mild		9
COG0738	yes	NSD1	c.6436T>C_p.Cys2146Arg	de novo	Sanger	height only	unspecified		0.7
COG0755	yes	NSD1	microdeletion	de novo	MLPA	head only	mild		10
COG0758	yes	NSD1	c.5885T>C_p.Ile1962Thr	de novo	Sanger	head+height	moderate		0.8
COG0802	yes	NSD1	c.6471G>A_p.Trp2157X	de novo	WES	head+height	mild		11
COG0804	yes	NSD1	c.1768_1769delTT	de novo	Sanger	unspecified	unspecified		4
COG0832	yes	NSD1	c.6425A>G_p.Tyr2142Cys	de novo	WES	head+height	mild		12
COG1507	yes	NSD1	c.3031delA	de novo	WES	height only	severe		8
COG1626	yes	NSD1	c.6361T>G_p.Cys2121Gly	de novo	WES	height only	mild		8
COG1713	yes	NSD1	c.1727dupA	de novo	WES	height only	severe		11
COG1757	yes	NSD1	c.6042C>G_p.Asn2014Lys	de novo	WES	head+height	mild		5
COG1758	yes	NSD1	c.6646G>A_p.Gly2216Arg	de novo	WES	head only	mild		8
COG0100		NSD1	c.2333T>G_p.Leu778X	maternal (affected)	Sanger	head only	moderate		12	yes (15942875)
COG0206		NSD1	c.4855T>C_p.Cys1619Arg	maternal (affected)	Sanger	head+height	moderate		11	yes (15942875)
COG0216		NSD1	c.4417C>T_p.Arg1473X	maternal (affected)	Sanger	unspecified	unspecified		13	yes (15942875)
COG0234	yes	NSD1	c.6544T>A_p.Phe2182Ile	maternal (unknown)	Sanger	height only	unspecified		2	yes (15942875)
COG0353	yes	NSD1	c.6614A>G_p.His2205Arg	maternal (unknown)	Sanger	head only	severe		3	yes (15942875)
COG0655	yes	NSD1	c.6370T>C_p.Cys2124Arg	maternal (unknown)	Sanger	unspecified	mild		7	yes (15942875)
COG0801	yes	NSD1	c.6115C>T_p.Arg2039Cys	maternal (unknown)	Sanger	head+height	moderate		7
COG0006		NSD1	c.6450_6451insC	unknown	Sanger	head+height	moderate		5	yes (15942875)
COG0033		NSD1	c.4411C>T_p.Arg1471X	unknown	Sanger	unspecified	unspecified		6	yes (15942875)
COG0034		NSD1	c.5773T>C_p.Cys1925Arg	unknown	Sanger	unspecified	moderate		23	yes (15942875)
COG0035		NSD1	c.5510-2delA	unknown	Sanger	height only	mild		29	yes (15942875)
COG0044		NSD1	microdeletion	unknown	MLPA	unspecified	unspecified		20	yes (15942875)
COG0045		NSD1	c.4883delT	unknown	Sanger	head+height	severe		17.5	yes (15942875)
COG0051		NSD1	c.1492C>T_p.Arg498X	unknown	Sanger	height only	mild		16	yes (15942875)
COG0052		NSD1	c.5022C>G_p.Cys1674Trp	unknown	Sanger	height only	moderate		27	yes (15942875)
COG0054		NSD1	c.1810C>T_p.Arg604X	unknown	Sanger	unspecified	mild		35	yes (15942875)
COG0056		NSD1	Exon 9-13 deletion	unknown	MLPA	unspecified	unspecified		18	yes (15942875)
COG0057		NSD1	c.1727delA	unknown	Sanger	unspecified	moderate			yes (15942875)
COG0065		NSD1	c.4073delA	unknown	Sanger	height only	severe		8
COG0068		NSD1	Exon 1-2 deletion	unknown	MLPA	head+height	unspecified		11	yes (15942875)
COG0075		NSD1	c.2807_2808insA	unknown	Sanger	unspecified	unspecified		25	yes (15942875)
COG0077		NSD1	c.6001delC	unknown	Sanger	head+height	moderate		9	yes (15942875)
COG0079		NSD1	Exon 19-21 deletion	unknown	MLPA	head+height	moderate		21	yes (15942875)
COG0082		NSD1	c.4303-1G>C	unknown	Sanger	height only	moderate		26	yes (15942875)
COG0086		NSD1	c.2362C>T_p.Arg788X	unknown	Sanger	head+height	moderate		17	yes (15942875)
COG0095		NSD1	c.3549_3550insT	unknown	Sanger	height only	moderate		7	yes (15942875)
COG0096		NSD1	c.1648_1649insGG	unknown	Sanger	unspecified	moderate		25	yes (15942875)
COG0099		NSD1	c.6454C>T_p.Arg2152X	unknown	Sanger	unspecified	unspecified		9.3	yes (15942875)
COG0111		NSD1	microdeletion	unknown	MLPA	head only	moderate		8	yes (15942875)
COG0115		NSD1	c.6205_6206delGT	unknown	Sanger	head+height	mild		10	yes (15942875)
COG0116		NSD1	c.3174_3176delinsAG	unknown	Sanger	head only	mild		14	yes (15942875)
COG0118		NSD1	c.5826delA	unknown	Sanger	unspecified	mild		3	yes (15942875)
COG0120		NSD1	c.7573delG	unknown	WES	unspecified	unspecified		8
COG0121		NSD1	c.1357G>T_p.Glu453X	unknown	Sanger	head+height	mild		18	yes (15942875)
COG0123		NSD1	c.1985delT	unknown	Sanger	head+height	moderate		12	yes (15942875)
COG0142		NSD1	c.2493delG	unknown	Sanger	head only	severe		42	yes (15942875)
COG0144		NSD1	c.5773T>C_p.Cys1925Arg	unknown	Sanger	height only	mild		11	yes (15942875)
COG0146		NSD1	microdeletion	unknown	MLPA	unspecified	severe		8	yes (15942875)
COG0152		NSD1	c.5197T>C_p.Cys1733Arg	unknown	Sanger	head+height	moderate		4	yes (15942875)
COG0155		NSD1	c.1967C>G_p.Ser656X	unknown	Sanger	head+height	moderate		9	yes (15942875)
COG0158		NSD1	c.5644delG	unknown	Sanger	head+height	moderate		24	yes (15942875)
COG0160		NSD1	microdeletion	unknown	MLPA	head+height	severe		16	yes (15942875)
COG0161		NSD1	c.6436T>C_p.Cys2146Arg	unknown	Sanger	head+height	moderate		4	yes (15942875)
COG0169		NSD1	c.6081_6082delTG	unknown	Sanger	unspecified	moderate		0.7	yes (15942875)
COG0171		NSD1	c.2437_2438insTTGA	unknown	Sanger	head+height	mild		5	yes (15942875)
COG0177		NSD1	microdeletion	unknown	MLPA	head only	severe		18	yes (15942875)
COG0179		NSD1	microdeletion	unknown	MLPA	unspecified	moderate		26.3	yes (15942875)
COG0203		NSD1	c.4919G>A_p.Cys1640Tyr	unknown	Sanger	unspecified	moderate		32	yes (15942875)
COG0207		NSD1	c.6291_6294delGAAA	unknown	Sanger	unspecified	mild		14	yes (15942875)
COG0211		NSD1	microdeletion	unknown	MLPA	unspecified	severe		2	yes (15942875)
COG0218		NSD1	microdeletion	unknown	MLPA	head only	moderate		4	yes (15942875)
COG0228		NSD1	c.5892G>T_p.Lys1964Asn	unknown	WES	head+height	mild		3
COG0229		NSD1	c.3886A>T_p.Lys1296X	unknown	WES	head+height	moderate		16
COG0237		NSD1	c.8005C>T_p.Gln2669X	unknown	WES	height only	moderate		9
COG0242		NSD1	c.2399delT	unknown	Sanger	height only	moderate		2	yes (15942875)
COG0243		NSD1	c.4779_4781delinsATTC	unknown	Sanger	unspecified	moderate		5	yes (15942875)
COG0244		NSD1	c.3834_3837delCAAG	unknown	Sanger	height only	mild		2	yes (15942875)
COG0248		NSD1	c.4417C>T_p.Arg1473X	unknown	Sanger	unspecified	unspecified		36
COG0252		NSD1	c.5279_5282delTCTG	unknown	Sanger	head+height	unspecified		3	yes (15942875)
COG0272		NSD1	c.6596delG	unknown	Sanger	unspecified	mild		32	yes (15942875)
COG0278		NSD1	c.3530_3535del6_p.Phe1177X	unknown	Sanger	head+height	unspecified		7
COG0297		NSD1	c.5907_5908insT	unknown	Sanger	unspecified	moderate		4	yes (15942875)
COG0298		NSD1	c.5194G>T_p.Glu1732X	unknown	WES	unspecified	unspecified		2
COG0304		NSD1	c.2493delG	unknown	Sanger	unspecified	moderate		19	yes (15942875)
COG0311		NSD1	c.5950C>T_p.Arg1984X	unknown	Sanger	head+height	mild		7	yes (15942875)
COG0330		NSD1	microdeletion	unknown	MLPA	unspecified	moderate		5	yes (15942875)
COG0331		NSD1	c.2100_2101delGA	unknown	Sanger	height only	moderate		8
COG0333		NSD1	c.6309_6310insA	unknown	Sanger	head only	severe		3	yes (15942875)
COG0336		NSD1	c.5198G>C_p.Cys1733Ser	unknown	Sanger	head only	mild		4	yes (15942875)
COG0395		NSD1	microdeletion	unknown	MLPA	head+height	severe		9	yes (15942875)
COG0399		NSD1	microdeletion	unknown	MLPA	unspecified	severe		9	yes (15942875)
COG0507		NSD1	c.6427C>T_p.His2143Tyr	unknown	Sanger	height only	mild		5	yes (15942875)
COG0530		NSD1	c.4108C>T_p.Gln1370X	unknown	Sanger	unspecified	unspecified		4	yes (15942875)
COG0534		NSD1	c.2663T>G_p.Leu888X	unknown	Sanger	head+height	moderate		7
COG0560		NSD1	microdeletion	unknown	MLPA	head only	moderate		2
COG0561		NSD1	c.3549_3550insT	unknown	Sanger	unspecified	unspecified		0.5
COG0570		NSD1	c.5740C>T_p.Arg1914Cys	unknown	Sanger	unspecified	unspecified		14
COG0576		NSD1	c.6349C>T_p.Arg2117X	unknown	Sanger	unspecified	unspecified		14
COG0579		NSD1	c.6036delA	unknown	Sanger	unspecified	unspecified		32.3
COG0580		NSD1	microdeletion	unknown	MLPA	unspecified	unspecified		3
COG0588		NSD1	microdeletion	unknown	MLPA	unspecified	moderate		18
COG0617		NSD1	c.6455G>A_p.Arg2152Gln	unknown	WES	head+height	mild		16
COG0623		NSD1	c.2894C>G_p.Ser965X	unknown	Sanger	head only	mild		26
COG0624		NSD1	c.4918T>C_p.Cys1640Arg	unknown	Sanger	height only	moderate		5
COG0649		NSD1	c.4534A>T_p.Lys1512X	unknown	Sanger	unspecified	unspecified		15
COG0651		NSD1	microdeletion	unknown	MLPA	unspecified	unspecified	T-cell non hodgkins lymphoma	11
COG0654		NSD1	microdeletion	unknown	MLPA	head+height	moderate		1.5
COG0657		NSD1	c.1716delC	unknown	Sanger	unspecified	unspecified		3
COG0694		NSD1	c.2954_2955delCT	unknown	Sanger	unspecified	severe		2
COG0703		NSD1	c.6559C>T_p.Arg2187X	unknown	Sanger	unspecified	unspecified		20
COG0705		NSD1	c.1008G>A_p.Trp336X	unknown	WES	unspecified	severe		17
COG0709		NSD1	c.6013C>T_p.Arg2005X	unknown	Sanger	unspecified	unspecified		2
COG0710		NSD1	c.6370T>C_p.Cys2124Arg	unknown	Sanger	unspecified	unspecified		19
COG0713		NSD1	c.6049C>T_p.Arg2017Trp	unknown	Sanger	unspecified	unspecified		2
COG0714		NSD1	microdeletion	unknown	MLPA	unspecified	unspecified		4
COG0721		NSD1	c.1831C>T_p.Arg611X	unknown	Sanger	unspecified	unspecified		8
COG0723		NSD1	c.2300_2304del5	unknown	Sanger	unspecified	unspecified		26
COG0730		NSD1	c.1034delC	unknown	Sanger	head+height	mild		3
COG0731		NSD1	c.4847A>G_p.His1616Arg	unknown	Sanger	unspecified	moderate		16
COG0732		NSD1	c.5098C>T_p.Arg1700X	unknown	Sanger	unspecified	unspecified		0.8
COG0733		NSD1	c.4379-2A>G	unknown	Sanger	unspecified	unspecified		3
COG0740		NSD1	c.7819_7825del7	unknown	Sanger	unspecified	unspecified		1.6
COG0747		NSD1	c.6050G>A_p.Arg2017Trp	unknown	Sanger	unspecified	unspecified		11
COG0754		NSD1	c.1212_1213delGA	unknown	Sanger	unspecified	unspecified		7
COG0757		NSD1	c.5950C>T_p.Arg1984X	unknown	Sanger	unspecified	unspecified		5
COG0760		NSD1	c.3790G>T_p.Glu1264X	unknown	WES	unspecified	mild		8
COG0766		NSD1	c.2422G>T_p.Glu808X	unknown	WES	unspecified	unspecified		0.9
COG0767		NSD1	c.3004_3005delAA	unknown	Sanger	unspecified	unspecified		0.8
COG0772		NSD1	c.3404delC	unknown	Sanger	unspecified	mild		9
COG0794		NSD1	c.1656delC	unknown	WES	unspecified	moderate		1.2
COG0795		NSD1	c.4417C>T_p.Arg1473X	unknown	Sanger	unspecified	unspecified		6
COG0797		NSD1	c.1810C>T_p.Arg604X	unknown	Sanger	head only	mild		15
COG0798		NSD1	c.6505A>T_p.Lys2169X	unknown	Sanger	unspecified	unspecified		2
COG0811		NSD1	microdeletion	unknown	MLPA	unspecified	unspecified		4
COG0812		NSD1	c.4175_4176insA	unknown	Sanger	height only	moderate		2
COG0816		NSD1	c.5990A>C_p.Tyr1997Ser	unknown	Sanger	height only	severe		8
COG0819		NSD1	c.5098C>T_p.Arg1700X	unknown	Sanger	unspecified	unspecified		7
COG0821		NSD1	c.6290dupA	unknown	WES	unspecified	severe		15
COG0884		NSD1	c.5950C>T_p.Arg1984X	unknown	WES	unspecified	mild		16
COG1383		NSD1	Exon 2-23 deletion	unknown	WES, MLPA	unspecified	unspecified		16
COG1446		NSD1	c.6105_6106dupTG	unknown	WES	height only	unspecified		0.4
COG1468		NSD1	c.6258+2T>C	unknown	Sanger	unspecified	unspecified		0.3
COG1559		NSD1	c.6405dupA	unknown	WES	height only	mild		12
COG1685		NSD1	c.5990A>G_p.Tyr1997Cys	unknown	Sanger	height only	unspecified		0.7
COG1714		NSD1	c.5950C>T_p.Arg1984X	unknown	Sanger	unspecified	unspecified		2
COG1734		NSD1	c.1010G>A_p.Trp337X	unknown	Sanger	head only	moderate		5
COG0012	yes	EZH2	c.836A>G_p.His279Arg	de novo	WES	head+height	mild		28	yes (22190405, 24214728)
COG0061	yes	EZH2	c.1915A>G_p.Lys639Glu	de novo	Sanger	head+height	moderate		25	yes (22190405, 24214728)
COG0089	yes	EZH2	c.1987T>A_p.Tyr663Asn	de novo	Sanger	head+height	mild		20	yes (22190405, 24214728)
COG0215	yes	EZH2	c.2204_2211dup8	de novo	WES	head+height	moderate		19	yes (22190405, 24214728)
COG0239	yes	EZH2	c.2222A>G_p.Tyr741Cys	de novo	Sanger	head+height	mild		18	yes (22190405, 24214728)
COG0275	yes	EZH2	c.401T>C_p.Met134Thr	de novo	Sanger	height only	mild		15	yes (22190405, 24214728)
COG0285	yes	EZH2	c.2233G>A_p.Glu745Lys	de novo	Sanger	height only	moderate	T-cell non hodgkins lymphoma, 13 years	23	yes (22190405, 24214728)
COG0410	yes	EZH2	c.2084C>T_p.Ser695Leu	de novo	Sanger	height only	mild		22	yes (22190405, 24214728)
COG0814	yes	EZH2	c.2050C>T_p.Arg684Cys	de novo	Sanger	unspecified	mild		10	yes (22190405, 24214728)
COG1500	yes	EZH2	c.2050C>T_p.Arg684Cys	de novo	Sanger	head+height	mild		6	yes (22190405, 24214728)
COG1521	yes	EZH2	c.2044G>A_p.Ala682Thr	de novo	Sanger	head+height	mild	neuroblastoma; ALL, 13 months	5	yes (22190405, 24214728)
COG1638	yes	EZH2	c.2199C>G_p.Tyr733X	de novo	WES	head+height	unspecified		3	yes (22190405, 24214728)
COG1676	yes	EZH2	c.1955C>G_p.Ser652Cys	de novo	Sanger	height only	mild		4	yes (24214728)
COG1693	yes	EZH2	c.443A>G_p.Glu148Gly	de novo	Sanger	height only	mild		5	yes (24214728)
COG1701	yes	EZH2	c.2205G>C_p.Gln735His	de novo	Sanger	unspecified	moderate		14	yes (24214728)
COG1702	yes	EZH2	c.1955C>G_p.Ser652Cys	de novo	Sanger	head+height	mild		1.6	yes (24214728)
COG1709	yes	EZH2	c.435C>G_p.Phe145Leu	de novo	Sanger	head+height	moderate		2	yes (24214728)
COG1711	yes	EZH2	c.2200A>G_p.Ser734Gly	de novo	Sanger	head+height	mild		7	yes (24214728)
COG1724	yes	EZH2	c.458A>G_p.Tyr153Cys	de novo	Sanger	height only	moderate	neuroblastoma, 46 months	4	yes (24214728)
COG1726	yes	EZH2	c.2050C>T_p.Arg684Cys	de novo	Sanger	height only	moderate		3	yes (24214728)
COG1737	yes	EZH2	c.2017A>T_p.Asn673Tyr	de novo	Sanger	head+height	moderate		16	yes (24214728)
COG0202		EZH2	c.74G>A_p.Arg25Gln	maternal (affected)	Sanger	head+height	mild		14	yes (24214728)
COG0963		EZH2	c.466A>G_p.Lys156Glu	maternal (affected)	Sanger	height only	mild		8	yes (22190405, 24214728)
COG0400		EZH2	c.698A>T_p.Asp233Val	paternal (affected)	Sanger	height only	moderate		42	yes (24214728)
COG1710	yes	EZH2	c.1961A>G_p.Asp654Gly	paternal (affected)	Sanger	height only	mild		3	yes (24214728)
COG1773	yes	EZH2	c.835C>T_p.His279Tyr	paternal (affected)	WES, Sanger	height only	moderate		9
COG0098		EZH2	c.442G>A_p.Glu148Lys	unknown	Sanger	height only	severe		18	yes (24214728)
COG0559		EZH2	c.2196-15_2196-2del14	unknown	Sanger	head+height	mild		23	yes (22190405, 24214728)
COG0656		EZH2	c.1702A>G_p.Lys568Glu	unknown	Sanger	height only	unspecified		3	yes (24214728)
COG0700		EZH2	c.475G>A_p.Gly159Arg	unknown	Sanger	head+height	unspecified		50	yes (24214728)
COG0887		EZH2	c.2050C>T_p.Arg684Cys	unknown	WES	height only	unspecified		9	yes (22190405, 24214728)
COG1644		EZH2	c.2050C>T_p.Arg684Cys	unknown	Sanger	height only	mild		5	yes (22190405, 24214728)
COG1699		EZH2	c.2196-2_2211dup18_p.Arg732_Asp737dup	unknown	Sanger	unspecified	severe		17	yes (24214728)
COG1732		EZH2	c.390C>A_p.Asn130Lys	unknown	Sanger	head only	mild		42	yes (24214728)
COG0108	yes	DNMT3A	c.2245C>T_p.Arg749Cys	de novo	Sanger	unspecified	moderate		22
COG0109	yes	DNMT3A	c.2705T>C_p.Phe902Ser	de novo	Sanger	height only	moderate		21	yes (24614070)
COG0141	yes	DNMT3A	c.1594G>A_p.Gly532Ser	de novo	Sanger	head+height	mild		22	yes (24614070)
COG0274	yes	DNMT3A	c.889_891delTGG_p.Trp297del	de novo	WES	head+height	moderate		18	yes (24614070)
COG0316	yes	DNMT3A	c.2141C>G_p.Ser714Cys	de novo	Sanger	height only	severe		22
COG0422	yes	DNMT3A	c.1643T>A_p.Met548Lys	de novo	WES, Sanger	unspecified	moderate		16	yes (24614070)
COG0510	yes	DNMT3A	c.1803G>A_p.Trp601X	de novo	WES, Sanger	height only	mild		18
COG0553	yes	DNMT3A	c.1943T>C_p.Leu648Pro	de novo	WES	head+height	mild		29	yes (24614070)
COG1288	yes	DNMT3A	c.1645T>C_p.Cys549Arg	de novo	Sanger	head only	moderate		17	yes (24614070)
COG1512	yes	DNMT3A	c.2297dupA	de novo	Sanger	height only	moderate		13	yes (24614070)
COG1632	yes	DNMT3A	c.2255_2257delTCT_p.Phe752del	de novo	Sanger	head+height	moderate		17
COG1670	yes	DNMT3A	c.934_937dupTCTT	de novo	WES, Sanger	head+height	moderate		24	yes (24614070)
COG1677	yes	DNMT3A	c.2711C>T_p.Pro904Leu	de novo	Sanger	height only	moderate		13	yes (24614070)
COG1688	yes	DNMT3A	c.2099C>T_p.Pro700Leu	de novo	WES, Sanger	head+height	moderate		15	yes (24614070)
COG1695	yes	DNMT3A	c.2245C>T_p.Arg749Cys	de novo	WES, Sanger	head+height	moderate		16	yes (24614070)
COG1760	yes	DNMT3A	c.2675C>A_p.Ser892X	de novo	WES, Sanger	head+height	mild		15
COG1770	yes	DNMT3A	c.929T>A_p.Ile310Asn	de novo	Sanger	head+height	moderate		10	yes (24614070)
COG1771	yes	DNMT3A	c.2512A>G_p.Asn838Asp	de novo	Sanger	height only	mild		13	yes (24614070)
COG0263	yes	PTEN	c.1026+1G>T	de novo	WES	head only	mild		11
COG0585	yes	PTEN	c.164+1_164+5del5	de novo	Sanger	head only	moderate		7
COG0638	yes	PTEN	c.634dupA	de novo	Sanger	head+height	mild		8
COG0684	yes	PTEN	c.389G>A_p.Arg130Gln	de novo	Sanger	head only	mild		11
COG0773	yes	PTEN	c.403_407del5	de novo	Sanger	head+height	mild		11
COG0886	yes	PTEN	c.131G>A_p.Gly44Asp	de novo	Sanger	head only	mild		16
COG0407	yes	PTEN	c.262T>C_p.Tyr88His	maternal (affected)	Sanger	head+height	mild		10
COG0403	yes	PTEN	c.220delA	paternal (affected)	Sanger	head+height	mild		14
COG0736	yes	PTEN	c.716T>C_p.Met239Thr	paternal (affected)	Sanger	head only	mild		7
COG0059		PTEN	c.254-1G>A	unknown	Sanger	unspecified	mild		17
COG0117		PTEN	c.517C>T_p.Arg173Cys	unknown	WES	unspecified	unspecified		13.3
COG0126		PTEN	c.464A>G_p.Tyr155Cys	unknown	Sanger	unspecified	mild		43
COG0310		PTEN	c.724G>T_p.Glu242X	unknown	Sanger	head+height	severe		1.5
COG0676		PTEN	c.520T>C_p.Tyr174His	unknown	Sanger	unspecified	unspecified		12
COG0885		PTEN	c.1003C>T_p.Arg335X	unknown	WES	head only	mild		3
COG1336		PTEN	c.638delC	unknown	Sanger	unspecified	moderate		14
COG0101	yes	NFIX	c.325G>T_p.Asp109Tyr	de novo	WES	unspecified	severe		23
COG0110	yes	NFIX	c.154_155insT	de novo	WES	unspecified	moderate		15
COG0226	yes	NFIX	c.779C>G_p.Thr260Ser	de novo	WES	unspecified	mild		19
COG0874	yes	NFIX	c.1293delG	de novo	WES	height only	unspecified		0.7
COG1671	yes	NFIX	c.463C>T_p.Gln155X	de novo	WES	head+height	moderate		9
COG0043		NFIX	c.383G>A_p.Arg128Gln	unknown	WES	unspecified	unspecified		14.4
COG0058		NFIX	c.921_922insTGTGGGA	unknown	WES	unspecified	unspecified
COG0303		NFIX	c.383G>A_p.Arg128Gln	unknown	WES	head+height	moderate		12
COG0706		NFIX	c.113G>T_p.Arg38Leu	unknown	WES	head+height	severe		42
COG1423		NFIX	c.49G>T_p.Glu17X	unknown	WES	unspecified	unspecified		13
COG1458		NFIX	c.623-2A>G	unknown	WES	unspecified	unspecified		1
COG1651		NFIX	c.317C>T_p.Ser106Phe	unknown	WES	head only	moderate		3
COG1978		NFIX	c.347G>A_p.Arg116Gln	unknown	WES	head only	mild		14
COG1979		NFIX	c.346C>T_p.Arg116Trp	unknown	WES	unspecified	unspecified		18
COG0026	yes	CHD8	c.2024+5G>A	de novo	WES	head+height	mild		22
COG0393	yes	CHD8	c.3518+1G>T	de novo	WES	head+height	moderate		26
COG0666	yes	CHD8	c.470delC	de novo	WES	head+height	severe		13
COG1528	yes	CHD8	c.7511dupA	de novo	WES	head+height	mild		26
COG1723	yes	CHD8	c.4414C>T_p.Arg1472X	de novo	WES	head+height	mild		11
COG0159		CHD8	c.1690C>T_p.Arg564X	maternal (affected)	WES	head+height	mild		15
COG0663	yes	CHD8	c.6569_6587del19	maternal (affected)	WES	head only	moderate		28
COG0013	yes	CHD8	c.5500C>T_p.Arg1834X	maternal (unknown)	WES	unspecified	moderate		28
COG0083		CHD8	c.5051+1G>C	unknown	WES	unspecified	unspecified		13.2
COG0270		CHD8	c.6115delC	unknown	WES	unspecified	mild		14
COG0682		CHD8	c.4367A>G_p.Tyr1456Cys	unknown	WES	unspecified	unspecified		6
COG1977		CHD8	c.4204C>T_p.Arg1402X	unknown	WES	unspecified	moderate		11
COG0222		BRWD3	c.568C>T_p.Arg190X	maternal (unaffected)	WES	head only	mild		35
COG1291	yes	BRWD3	c.696T>A_p.Tyr232X	maternal (unaffected)	WES	unspecified	unspecified		7
COG1785		BRWD3	c.447_451del5	maternal (unaffected)	WES	head+height	moderate		15
COG0055		BRWD3	c.2062_2064delinsCCAT	unknown	WES	head only	mild		6.7
COG0091		BRWD3	c.2312dupA	unknown	WES	unspecified	unspecified		6.7
COG0800		BRWD3	c.3601+1G>A	unknown	WES	height only	moderate		16
COG1976		BRWD3	c.451C>T_p.Gln151X	unknown	WES	head only	moderate		4
COG0405	yes	HIST1H1E	c.430dupG	de novo	WES	unspecified	mild		13
COG0412	yes	HIST1H1E	c.441dupC	de novo	WES	head+height	moderate		16
COG1739	yes	HIST1H1E	c.436_458del23	de novo	WES	unspecified	moderate		1.9
COG1832	yes	HIST1H1E	c.430dupG	de novo	WES	head only	severe		9
COG0552		HIST1H1E	c.441dupC	unknown	WES	head only	unspecified		4
COG1674	yes	PPP2R5D	c.598G>A_p.Glu200Lys	de novo	WES	head only	moderate		5	yes (25972378)
COG1744	yes	PPP2R5D	c.592G>A_p.Glu198Lys	de novo	WES	head+height	moderate		3	yes (25972378)
COG0328		PPP2R5D	c.598G>A_p.Glu200Lys	unknown	WES	head+height	mild		39	yes (25972378)
COG0877	yes	EED	c.581A>G_p.Asn194Ser	de novo	WES	unspecified	moderate		25
COG1738	yes	EED	c.706A>G_p.Arg236Gly	de novo	WES	head+height	severe		20
COG0260		GPC3	c.1615dupA	unknown	WES	unspecified	unspecified		4
COG0769		GPC3	c.73C>T_p.Gln25X	unknown	Sanger	head only	mild		0.2
COG0020	yes	MTOR	c.7514G>C_p.Arg2505Pro	de novo	WES	head only	mild		17
COG1554		MTOR	c.5395G>A_p.Glu1799Lys	unknown	WES	head only	severe		27
COG1975		AKT3	c.1393C>T_p.Arg465Trp	unknown	WES	unspecified	unspecified		2
COG0882	yes	PIK3CA	c.3012G>A_p.Met1004Ile	de novo (mosaic)	WES	head+height	mild		17
COG0002	yes				WES	head+height	mild		11
COG0008	yes				WES	head only	severe		29
COG0018	yes				WES	unspecified	mild		16
COG0019	yes				WES	unspecified	unspecified		19
COG0023	yes				WES	unspecified	unspecified		20
COG0036					WES	height only	moderate		15.7
COG0037	yes				WES	unspecified	unspecified		5.3
COG0039	yes				WES	height only	mild		3.5
COG0040					WES	unspecified	unspecified		2.2
COG0046	yes				WES	unspecified	unspecified
COG0047					WES	unspecified	unspecified		6.7
COG0053					WES	unspecified	unspecified		6.2
COG0071					WES	head+height	moderate		26
COG0078					WES	height only	mild		17
COG0080	yes				WES	unspecified	unspecified
COG0084					WES	unspecified	unspecified		24.1
COG0085	yes				WES	head only	moderate		10
COG0104					WES	head only	mild		8
COG0105					WES	head only	moderate		24
COG0114	yes				WES	head+height	mild		15
COG0122					WES	unspecified	unspecified		16
COG0128					WES	unspecified	unspecified		51
COG0129					WES	unspecified	unspecified
COG0132					WES	unspecified	severe		10
COG0135	yes				WES	head+height	mild		14
COG0137	yes				WES	head only	mild		9
COG0140	yes				WES	height only	mild		20
COG0149					WES	head+height	mild		4
COG0150					WES	unspecified	unspecified		1
COG0156	yes				WES	height only	mild		8
COG0163	yes				WES	head only	severe		24
COG0164					WES	unspecified	unspecified		3
COG0165					WES	unspecified	severe		3
COG0166	yes				WES	head only	mild		6
COG0173					WES	head only	mild		19
COG0175					WES	unspecified	moderate		17
COG0176	yes				WES	head only	mild		4
COG0178					WES	head only	unspecified		2
COG0181	yes				WES	height only	mild		13
COG0182	yes				WES	unspecified	moderate		3
COG0185	yes				WES	head+height	mild		3
COG0204					WES	head+height	unspecified		7
COG0205					WES	unspecified	mild		6
COG0208					WES	head only	unspecified		8
COG0209					WES	unspecified	unspecified		4
COG0210					WES	head+height	mild		14
COG0212					WES	head only	mild		35
COG0213					WES	head only	mild		12
COG0219					WES	head+height	moderate		5
COG0220					WES	height only	mild		6
COG0235					WES	unspecified	unspecified
COG0236					WES	unspecified	moderate		5
COG0240					WES	height only	mild		12
COG0241	yes				WES	height only	mild		7
COG0245	yes				WES	head only	moderate		14
COG0247					WES	head+height	mild		16
COG0249	yes				WES	head only	mild		3
COG0250					WES	head only	severe		3
COG0256					WES	unspecified	unspecified		23
COG0258					WES	unspecified	mild		9
COG0267					WES	head+height	unspecified		fetus
COG0269	yes				WES	unspecified	moderate		6
COG0271					WES	head+height	moderate		14
COG0276	yes				WES	head+height	unspecified		10
COG0283	yes				WES	head only	mild		4
COG0286					WES	head only	moderate		8
COG0292					WES	height only	moderate		6
COG0294					WES	unspecified	moderate		17
COG0299					WES	head+height	mild		7
COG0301					WES	unspecified	moderate		9
COG0307	yes				WES	unspecified	moderate		1
COG0309					WES	height only	mild		11
COG0312					WES	unspecified	unspecified		8
COG0315					WES	height only	mild		7
COG0319					WES	unspecified	unspecified		10
COG0320					WES	head+height	moderate		17
COG0322					WES	height only	moderate		9
COG0324					WES	height only	moderate		10
COG0326	yes				WES	head+height	moderate		15
COG0329					WES	unspecified	mild		23
COG0332					WES	unspecified	moderate		7
COG0335					WES	unspecified	mild		10
COG0338					WES	height only	moderate		7
COG0341	yes				WES	head+height	moderate		11
COG0351	yes				WES	height only	mild		14
COG0352					WES	head only	moderate		14
COG0362	yes				WES	head+height	mild		7
COG0401					WES	unspecified	mild		15
COG0402	yes				WES	unspecified	unspecified		4
COG0406	yes				WES	head only	unspecified		1.4
COG0408	yes				WES	unspecified	moderate		7
COG0411					WES	unspecified	unspecified		11
COG0414					WES	head only	unspecified		5
COG0420					WES	unspecified	unspecified		16
COG0424	yes				WES	height only	unspecified		2
COG0452					WES	head only	severe		21
COG0456					WES	head+height	moderate		34
COG0457					WES	unspecified	moderate		3
COG0511					WES	unspecified	unspecified		8
COG0531					WES	height only	moderate		7
COG0533	yes				WES	head+height	mild		10
COG0535					WES	unspecified	mild		2
COG0536	yes				WES	head+height	mild		11
COG0551					WES	unspecified	moderate		3
COG0554					WES	head only	severe		20
COG0555	yes				WES	height only	mild		15
COG0556					WES	head+height	unspecified		10
COG0557					WES	unspecified	moderate		9
COG0562	yes				WES	unspecified	mild		11
COG0564					WES	unspecified	unspecified		8
COG0568	yes				WES	head+height	moderate		17
COG0571					WES	head+height	moderate		24
COG0572	yes				WES	height only	mild		3
COG0574	yes				WES	height only	mild		2
COG0575					WES	unspecified	moderate		10
COG0578					WES	unspecified	unspecified		5
COG0582					WES	head+height	moderate		10
COG0583	yes				WES	head+height	mild		1.5
COG0586	yes				WES	unspecified	moderate		12
COG0587	yes				WES	height only	moderate		11
COG0634					WES	head only	moderate		10
COG0636					WES	head only	mild		12
COG0637					WES	unspecified	moderate		5
COG0643					WES	head only	moderate		11
COG0644					WES	head+height	moderate		12
COG0645					WES	unspecified	unspecified		9
COG0648					WES	head+height	moderate		22
COG0650					WES	head+height	mild		6
COG0653	yes				WES	head+height	moderate		8
COG0659					WES	unspecified	unspecified		13
COG0662					WES	unspecified	unspecified		6
COG0664					WES	unspecified	unspecified		21
COG0665					WES	head+height	severe		15
COG0677					WES	height only	unspecified		12
COG0678	yes				WES	head+height	mild		8
COG0679	yes				WES	head only	unspecified		7
COG0681	yes				WES	head only	unspecified		19
COG0683	yes				WES	unspecified	mild		11
COG0685					WES	unspecified	unspecified		11
COG0687					WES	head only	moderate		10
COG0688					WES	unspecified	unspecified		9
COG0689					WES	head+height	unspecified		2
COG0691					WES	unspecified	mild		14
COG0695					WES	unspecified	severe		5
COG0696					WES	unspecified	unspecified		25
COG0697					WES	unspecified	unspecified		3
COG0698					WES	unspecified	unspecified		0.3
COG0699					WES	unspecified	unspecified		6
COG0701	yes				WES	head+height	moderate		19
COG0702					WES	head only	unspecified		3
COG0704					WES	head+height	unspecified		9
COG0707					WES	head+height	unspecified		3
COG0708	yes				WES	head+height	mild		5
COG0711					WES	head+height	moderate		17
COG0712					WES	unspecified	unspecified		5
COG0715	yes				WES	unspecified	mild		5
COG0716	yes				WES	unspecified	unspecified		13
COG0717					WES	unspecified	unspecified		16
COG0727	yes				WES	head+height	moderate		16
COG0728					WES	head+height	moderate		14
COG0737					WES	unspecified	moderate		25
COG0739	yes				WES	unspecified	moderate		7
COG0741					WES	unspecified	unspecified		7
COG0742					WES	head+height	unspecified		10
COG0743	yes				WES	height only	mild		13
COG0746					WES	head+height	severe		13
COG0748	yes				WES	height only	mild		6
COG0750	yes				WES	head only	severe		4
COG0751					WES	height only	mild		9
COG0753	yes				WES	unspecified	severe		10
COG0759					WES	unspecified	moderate		7
COG0762					WES	unspecified	unspecified		9
COG0763					WES	unspecified	mild		3
COG0764					WES	head only	severe		6
COG0765	yes				WES	unspecified	moderate	ganglioneuroblastoma, 28 months	5
COG0768					WES	unspecified	unspecified		9
COG0770					WES	unspecified	unspecified		7
COG0774					WES	head only	unspecified		2
COG0780					WES	unspecified	mild		10
COG0781					WES	unspecified	unspecified		22
COG0782					WES	unspecified	moderate		50
COG0783					WES	head only	mild		11
COG0799					WES	unspecified	unspecified		5
COG0805					WES	head only	unspecified		16
COG0809					WES	unspecified	unspecified		5
COG0817					WES	unspecified	unspecified		24
COG0818					WES	unspecified	unspecified		11
COG0820					WES	height only	moderate		15
COG0822	yes				WES	height only	severe		5
COG0824					WES	unspecified	unspecified		20
COG0825					WES	unspecified	unspecified		3
COG0828					WES	head+height	severe		12
COG0829					WES	height only	mild		17
COG0830					WES	unspecified	unspecified		5
COG0840					WES	unspecified	unspecified		20
COG0850					WES	head only	mild		3
COG0851					WES	unspecified	unspecified		15
COG0852	yes				WES	head+height	severe		12
COG0853					WES	head only	moderate		5
COG0855					WES	height only	moderate		9
COG0856	yes				WES	head+height	moderate		6
COG0858					WES	head only	mild		8
COG0860					WES	head only	moderate		10
COG0861	yes				WES	head+height	mild		3
COG0862					WES	head only	mild		13
COG0870					WES	unspecified	severe		21
COG0876					WES	unspecified	unspecified		12
COG0881	yes				WES	height only	severe		20
COG0883					WES	head+height	mild		9
COG0891					WES	unspecified	mild		10
COG0892					WES	head only	moderate		17
COG0902					WES	unspecified	unspecified		1.8
COG0912					WES	unspecified	severe		3
COG0913	yes				WES	head+height	mild		18
COG0914	yes				WES	height only	moderate		7
COG0917	yes				WES	height only	mild		12
COG0919	yes				WES	head only	severe		10
COG0923					WES	unspecified	moderate		28
COG0955	yes				WES	height only	moderate		26
COG0956	yes				WES	unspecified	moderate		4
COG0961					WES	head only	moderate		14
COG0967					WES	head+height	unspecified		4
COG0975					WES	unspecified	severe		13
COG1072	yes				WES	unspecified	unspecified		14
COG1193					WES	height only	moderate		15
COG1247	yes				WES	height only	unspecified		15
COG1249	yes				WES	head+height	unspecified		8
COG1285	yes				WES	height only	moderate		14
COG1290	yes				WES	unspecified	unspecified		3
COG1298	yes				WES	unspecified	unspecified		1
COG1301					WES	head only	mild		0.8
COG1376	yes				WES	height only	moderate		11
COG1382					WES	unspecified	unspecified		1.8
COG1384					WES	height only	severe		10
COG1386	yes				WES	height only	moderate		7
COG1392					WES	head+height	moderate		10
COG1412					WES	head only	severe		3
COG1413					WES	head only	moderate		11
COG1417	yes				WES	height only	unspecified		9
COG1444	yes				WES	height only	mild		4
COG1447	yes				WES	height only	severe		10
COG1451	yes				WES	height only	unspecified		11
COG1452	yes				WES	head+height	moderate		6
COG1455					WES	height only	unspecified		15
COG1460					WES	head+height	moderate		22
COG1464	yes				WES	unspecified	unspecified		12
COG1485					WES	unspecified	moderate		8
COG1487					WES	height only	mild		15
COG1491	yes				WES	height only	moderate		6
COG1492	yes				WES	head+height	moderate		12
COG1493					WES	height only	mild		11
COG1501	yes				WES	head+height	severe		6
COG1511	yes				WES	head only	moderate		0.7
COG1516					WES	head+height	mild		9
COG1533	yes				WES	unspecified	unspecified		2
COG1545					WES	head+height	mild		15
COG1552	yes				WES	height only	severe	vaginal rhabdomyosarcoma, 30 months	6
COG1566					WES	head+height	mild		4
COG1581	yes				WES	height only	unspecified	bilateral Wilms tumour, 22 months	7
COG1605					WES	unspecified	moderate		8
COG1610					WES	unspecified	unspecified		4
COG1616					WES	head+height	mild		3
COG1619					WES	unspecified	moderate		10
COG1627	yes				WES	head+height	mild		11
COG1629					WES	head+height	mild		9
COG1634					WES	unspecified	moderate		16
COG1641					WES	head+height	mild		8
COG1646					WES	head only	moderate		15
COG1648	yes				WES	head+height	mild		4
COG1649					WES	height only	moderate		20
COG1653	yes				WES	height only	moderate		6
COG1661					WES	head+height	mild		10
COG1663					WES	head only	moderate		9
COG1664					WES	height only	unspecified		6
COG1665					WES	head only	moderate		25
COG1666					WES	height only	severe		30
COG1672	yes				WES	unspecified	severe		2
COG1673	yes				WES	head+height	mild		9
COG1678					WES	height only	moderate		4
COG1679	yes				WES	unspecified	moderate		10
COG1682	yes				WES	height only	moderate		6
COG1686	yes				WES	height only	moderate		3
COG1689	yes				WES	unspecified	moderate		4
COG1690	yes				WES	unspecified	mild		12
COG1691	yes				WES	unspecified	unspecified		6
COG1692					WES	unspecified	unspecified		7
COG1696					WES	height only	unspecified		0.5
COG1697	yes				WES	height only	severe		2
COG1704	yes				WES	head only	moderate		2
COG1707					WES	height only	mild		7
COG1708					WES	head+height	mild		17
COG1715	yes				WES	head only	moderate		4
COG1716					WES	head+height	moderate		20
COG1720	yes				WES	unspecified	moderate		13
COG1725	yes				WES	head+height	mild		14
COG1727					WES	unspecified	mild		16
COG1728					WES	height only	mild		17
COG1731					WES	head only	mild		14
COG1736					WES	height only	moderate		6
COG1745					WES	head+height	mild		5
COG1746	yes				WES	height only	moderate		8
COG1748	yes				WES	height only	mild		5
COG1750	yes				WES	head+height	moderate		5
COG1752					WES	head only	severe		12
COG1753	yes				WES	height only	moderate		2
COG1754					WES	unspecified	mild		21
COG1755					WES	unspecified	unspecified		11
COG1762	yes				WES	unspecified	mild		5
COG1766					WES	head+height	mild		11
COG1768	yes				WES	head+height	mild		12
COG1772					WES	head+height	mild		17
COG1778	yes				WES	head only	mild		11
COG1779	yes				WES	head+height	severe		7
COG1780	yes				WES	head+height	moderate		5
COG1786	yes				WES	height only	moderate		8
COG1787					WES	height only	moderate		13
COG1788					WES	head only	moderate		16
COG1790	yes				WES	head+height	mild		8
COG1792					WES	unspecified	unspecified		74
COG1793					WES	height only	moderate		12
COG1794	yes				WES	unspecified	mild		8
COG1796					WES	height only	mild		11
COG1797	yes				WES	head only	moderate		4
COG1801	yes				WES	head+height	severe		7
COG1802	yes				WES	head+height	moderate		3
COG1803					WES	unspecified	moderate		6
COG1804	yes				WES	head+height	mild		5
COG1805					WES	height only	mild		6
COG1806					WES	head only	moderate		8
COG1807					WES	head only	moderate		17
COG1808	yes				WES	height only	mild		7
COG1810					WES	head only	mild		3
COG1811					WES	height only	mild		4
COG1814					WES	head+height	mild		17
COG1821	yes				WES	unspecified	mild		3
COG1822					WES	unspecified	mild		5
COG1823	yes				WES	height only	mild		4
COG1825					WES	head+height	moderate		4
COG1826	yes				WES	head only	moderate		8
COG1827					WES	unspecified	mild		7
COG1829					WES	height only	moderate		9
COG1831					WES	height only	moderate		7
COG1835	yes				WES	height only	moderate		9
COG1836	yes				WES	head only	severe		23
COG1980					WES	unspecified	unspecified		17
COG1981					WES	unspecified	moderate		9
COG1982					WES	unspecified	severe		12
COG1983					WES	head+height	mild		6
COG1984					WES	unspecified	unspecified		8
COG1985					WES	head+height	mild		2
COG1986					WES	unspecified	moderate	neuroblastoma	4
COG1987					WES	head+height	unspecified		14
COG1988					WES	head+height	moderate		15
